# Supplementary material for: Canine Mesenchymal Cell Lyosecretome Production and Safety Evaluation after Allogenic Intraarticular Injection in Osteoarthritic Dogs
Source: Animals (Basel). 2021 Nov 15;11(11):3271. doi: 10.3390/ani11113271 (PMC8614457; doi:10.3390/ani11113271)
Supplement: Supplementary file 1 [file animals-11-03271-s001.zip]

Archive with 2 entries (2 files):
- Supplementary materials.pdf
- Table S1.xlsx
