# Supplementary material for: Canine Mesenchymal Cell Lyosecretome Production and Safety Evaluation after Allogenic Intraarticular Injection in Osteoarthritic Dogs
Source: Animals (Basel). 2021 Nov 15;11(11):3271. doi: 10.3390/ani11113271 (PMC8614457; doi:10.3390/ani11113271)
Supplement: Supplementary file 1 [file animals-11-03271-s001.zip › Table S1.xlsx]

## Sheet: Table SX
Table S1. Data collected from the questionnaire
name	gender	breed	joint	treatment	time	D2	D3	D4	D5	D6.1 right limb heat	D6.2 left limb heat	D7	D8	D9	D10	D11	D12	D13	D14	D15	D16	D17	D18	D19	D20	D21
lucrezia	female	labrador	knee	pre-treatment	0	0	0	1	0	0	0	1	0	0	0	1	1	1	0	2	1	2	0	0	0	0
lucrezia	female	labrador	knee	1	2	0	0	0	0	0	0	1	1	0	1	4	4	4	1	2	2	2	0	0	0	1
lucrezia	female	labrador	knee	1	4	0	0	0	0	0	0	0	1	0	0	1	1	1	0	1	1	2	0	0	0	0
lucrezia	female	labrador	knee	1	7	0	0	0	0	0	0	0	0	0	0	1	1	1	0	1	1	2	0	0	0	0
lucrezia	female	labrador	knee	1	20	0	0	0	0	0	0	0	0	0	0	1	1	4	0	1	1	1	0	0	0	0
lucrezia	female	labrador	knee	1	40	0	0	0	0	0	0	0	0	0	0	1	1	4	0	0	0	0	0	0	0	0
lucrezia	female	labrador	knee	1	42	0	0	0	0	0	0	1	1	0	1	1	2	1	0	0	0	2	0	0	0	1
lucrezia	female	labrador	knee	1	44	0	0	0	0	0	0	1	1	0	1	1	2	1	0	0	0	2	0	0	0	0
lucrezia	female	labrador	knee	1	47	0	0	0	0	0	0	1	1	0	1	1	2	1	0	0	0	2	0	0	0	0
lucrezia	female	labrador	knee	1	60	0	0	0	0	0	0	1	2	0	2	2	1	2	0	1	1	1	0	0	0	1
lucrezia	female	labrador	knee	1	80	0	0	0	0	0	0	0	0	0	0	4	4	4	0	0	1	2	0	0	0	0
pippo	male	golden r.	elbow	pre-treatment	0	0	2	0	0	0	0	0	0	0	1	0	0	0	0	1	3	3	0	0	0	0
pippo	male	golden r.	elbow	1	2	0	0	2	1	0	0	2	2	0	2	2	2	2	0	1	3	1	0	0	0	1
pippo	male	golden r.	elbow	1	4	0	0	1	1	0	0	1	1	0	1	1	1	1	0	2	2	2	0	0	0	0
pippo	male	golden r.	elbow	1	7	0	0	1	0	0	0	1	1	1	1	1	1	1	1	1	2	2	0	0	0	0
pippo	male	golden r.	elbow	1	20	0	0	1	0	0	0	1	1	1	1	1	1	1	1	1	2	3	0	0	1	0
pippo	male	golden r.	elbow	1	40	0	0	2	2	0	0	1	1	1	1	1	1	1	1	1	3	3	2	0	0	0
pippo	male	golden r.	elbow	1	42	1	1	1	1	0	0	3	2	1	1	1	4	4	2	2	3	3	0	0	0	4
pippo	male	golden r.	elbow	1	44	0	0	2	1	0	0	1	1	0	1	1	1	1	1	1	1	2	0	0	0	0
pippo	male	golden r.	elbow	1	47	0	0	0	0	0	0	0	0	0	0	0	1	1	1	1	1	2	1	0	0	0
pippo	male	golden r.	elbow	1	60	0	0	0	0	0	0	0	0	0	0	0	1	1	0	1	1	2	0	0	0	0
pippo	male	golden r.	elbow	1	80	0	0	0	0	0	0	0	0	0	0	0	0	0	1	1	2	2	0	0	0	0
hunter	male	labrador	elbow	pre-treatment	0	0	0	1	1	0	0	4	0	0	2	2	2	2	2	2	3	4	0	0	0	0
hunter	male	labrador	elbow	1	2	0	1	0	1	0	1	4	1	0	3	4	4	4	2	2	3	4	0	0	0	1
hunter	male	labrador	elbow	1	4	0	1	0	1	0	0	4	0	0	1	1	4	4	2	2	4	4	0	0	0	1
hunter	male	labrador	elbow	1	7	0	1	0	1	0	0	4	0	0	1	1	4	4	2	2	3	4	0	0	0	1
hunter	male	labrador	elbow	1	20	0	0	0	0	0	0	4	0	0	1	1	1	4	1	1	1	4	0	0	0	1
penny	female	labrador	elbow	pre-treatment	0	1	0	1	0	0	0	1	1	1	1	2	2	3	2	2	3	3	0	0	0	0
penny	female	labrador	elbow	1	2	0	0	0	0	0	0	0	0	0	0	4	4	4	1	1	1	3	0	0	0	1
penny	female	labrador	elbow	1	4	0	0	0	0	0	0	0	0	0	0	0	0	0	1	1	1	1	0	0	0	0
penny	female	labrador	elbow	1	7	0	0	0	0	0	0	0	0	0	0	0	0	0	1	1	1	1	0	0	0	0
penny	female	labrador	elbow	1	20	0	0	0	0	0	0	1	1	0	1	1	1	1	1	1	3	2	0	0	0	1
penny	female	labrador	elbow	1	40	0	0	0	0	0	0	1	1	0	1	1	1	1	1	1	1	1	0	0	0	0
penny	female	labrador	elbow	1	42	0	0	0	0	0	0	2	1	0	1	1	1	1	1	1	1	1	0	0	0	1
penny	female	labrador	elbow	1	44	0	0	0	0	0	0	0	0	0	0	0	0	0	1	1	2	1	0	0	0	0
penny	female	labrador	elbow	1	47	0	0	0	0	0	0	0	0	0	0	0	0	0	1	1	1	1	0	0	0	0
penny	female	labrador	elbow	1	60	0	0	0	0	0	0	0	0	0	0	0	0	0	1	1	2	2	0	0	0	1
penny	female	labrador	elbow	1	80	0	0	1	0	0	0	1	1	0	1	1	1	3	3	3	3	3	0	0	0	0
